# Supplementary material for: Identification and development of a functional marker from 6-SFT-A2 associated with grain weight in wheat
Source: Mol Breed. 2015 Jan 30;35(2):63. doi: 10.1007/s11032-015-0266-9 (PMC4311048; doi:10.1007/s11032-015-0266-9)
Supplement: Supplementary file 1 — Supplementary material 1 (XLS 50 kb) [file 11032_2015_266_MOESM1_ESM.xls]

## Sheet: Supplementary Table 1
Supplementary Table S1 Detailed information of 295 accessions
No.	Accession	Origin	Year released	Variety type	6-SFT-A2 haplotype
1	Wanmai 19	Anhui, China	1999	M	Ⅲ
2	04-030	Beijing, China	1999	ALb	Ⅰ
3	04-037	Beijing, China	1999	Al b	Ⅲ
4	04-044	Beijing, China	1999	ALb	Ⅰ
5	04-067	Beijing, China	1999	ALb	Ⅰ
6	04-111	Beijing, China	1999	AL b	Ⅰ
7	04-112	Beijing, China	1999	ALb	Ⅰ
8	04-135	Beijing, China	1999	ALb	Ⅲ
9	04-208	Beijing, China	1999	ALb	Ⅰ
10	An 85 Zhong 124-1	Beijing, China	1970s	AL ab	Ⅲ
11	An 86 Zhong 17	Beijing, China	1970s	ALb	Ⅱ
12	Beijing 10	Beijing, China	1965	Mb	Ⅰ
13	Beijing 14	Beijing, China	1983	Mab	Ⅱ
14	Beijing 837	Beijing, China	1989	Mb	/
15	Beijing 8686	Beijing, China	1995	Mb	Ⅲ
16	Beijing 8694	Beijing, China	1991	M	Ⅲ
17	Beinong 2	Beijing, China	1988	M	Ⅲ
18	Dan R 8043	Beijing, China	1970s	ALb	Ⅲ
19	Dan R 8093	Beijing, China	1970s	Alab	Ⅱ
20	Dan R 8108	Beijing, China	1970s	ALb	Ⅲ
21	Dan R 8194	Beijing, China	1970s	ALb	Ⅲ
22	Dan R 9062	Beijing, China	1970s	ALb	Ⅰ
23	Dongxie 2	Beijing, China	1981	M	Ⅲ
24	Fengkang 13	Beijing, China	1984	Mab	Ⅲ
25	Fengyou 5	Beijing, China	1998	Mb	Ⅲ
26	H8623	Beijing, China	unknow	AL	Ⅲ
27	H89	Beijing, China	2005	AL	Ⅲ
28	Hongliang 4	Beijing, China	1972	Mb	Ⅱ
29	Huabei 187	Beijing, China	1956	M	Ⅰ
30	Jian 26	Beijing, China	1976	M	Ⅱ
31	Jing 411	Beijing, China	1991	Mb	Ⅲ
32	Jingchun 70-5321	Beijing, China	1972	Mb	Ⅱ
33	Jingdong 8	Beijing, China	1999	M	Ⅲ
34	Jingdong 82 Dong 307	Beijing, China	1970s	ALb	Ⅱ
35	Jingdong 83 Dong 65	Beijing, China	1970s	ALb	Ⅲ
36	Jinghe 8922	Beijing, China	1989	Mb	Ⅰ
37	Jinghua 1	Beijing, China	1984	M	Ⅲ
38	Jingnong 79-15	Beijing, China	1970s	Alb	Ⅲ
39	Jingnong 80 Jian 107	Beijing, China	1970s	ALb	Ⅲ
40	Jingnong 84-6786	Beijing, China	1970s	ALb	Ⅲ
41	Jingnong 84-6789	Beijing, China	1970s	ALb	Ⅲ
42	Jingpin 3	Beijing, China	1982	Mb	Ⅲ
43	Jingpin 10	Beijing, China	1970s	ALb	Ⅰ
44	Jingpin 11	Beijing, China	1970s	ALb	Ⅰ
45	Jingpin 30	Beijing, China	1970s	Alb	Ⅰ
46	Jingshuang 2	Beijing, China	1970s	Mb	Ⅲ
47	Jingshuang 16	Beijing, China	1985	Mb	Ⅲ
48	Jingxuan 20	Beijing, China	1970s	ALb	Ⅰ
49	Jingxuan 25	Beijing, China	1970s	ALb	Ⅰ
50	Jingyan 85 Jian 28	Beijing, China	1962	Mb	Ⅲ
51	Keyi 26	Beijing, China	1973	Mb	/
52	Lunkang 7	Beijing, China	1994	M	Ⅱ
53	Lunxuan 987	Beijing, China	2003	M	Ⅲ
54	Nongda 33	Beijing, China	1964	M	Ⅲ
55	Nongda 36	Beijing, China	1955	M	Ⅰ
56	Nongda 135	Beijing, China	2004	M	Ⅱ
57	Nongda 146	Beijing, China	1990	Mb	Ⅲ
58	Nongda 155	Beijing, China	1968	M	Ⅰ
59	Nongda 183	Beijing, China	1955	Mb	Ⅰ
60	Nongda 311	Beijing, China	1963	M	Ⅲ
61	Nongda 20074	Beijing, China	1955	Mb	Ⅰ
62	Nongda 81146	Beijing, China	1970s	ALb	Ⅲ
63	Xiaoshan 8	Beijing, China	1970s	ALb	Ⅰ
64	Xiaoyan 54	Beijing, China	1998	Mb	Ⅱ
65	Xiaoyan 81	Beijing, China	2005	M	Ⅲ
66	Yanda 1817	Beijing, China	1950	M	Ⅲ
67	Yuandong 3	Beijing, China	1989	M	Ⅲ
68	Yuandong 834	Beijing, China	1970s	ALb	Ⅱ
69	Yuandong 847	Beijing, China	1970s	ALb	Ⅱ
70	Yuandong 856	Beijing, China	1970s	ALb	Ⅲ
71	Yuandong 8445	Beijing, China	1970s	ALb	Ⅲ
72	Yuansheng 215	Beijing, China	unknow	AL	Ⅱ
73	Zaosui 21	Beijing, China	1970s	ALb	Ⅰ
74	Zaosui 65	Beijing, China	1970s	ALb	Ⅰ
75	Zaosui 66	Beijing, China	1970s	ALb	Ⅰ
76	Zhong 84 I - 40551	Beijing, China	1970s	ALb	Ⅲ
77	Zhong 86 I - 50455	Beijing, China	1970s	ALb	Ⅲ
78	Zhong 7902	Beijing, China	1970s	ALb	Ⅲ
79	Zhong 8502	Beijing, China	1970s	ALb	Ⅲ
80	Zhongda 86 - Jian 2	Beijing, China	1970s	ALb	/
81	Zhongda 91 - Pin 9	Beijing, China	1993	Mb	Ⅲ
82	Zhongda 92 - Jian 49	Beijing, China	1992	Mb	Ⅲ
83	Zhongda 92 - Pin 8	Beijing, China	1991	Mb	Ⅱ
84	Zhonghan 110	Beijing, China	2002	M	Ⅲ
85	Zhongmai 9	Beijing, China	1997	M	Ⅲ
86	Zhongsu 68	Beijing, China	1963	M	Ⅲ
87	Zhongyou 9507	Beijing, China	2001	Mb	Ⅲ
88	Zhongzuo 634	Beijing, China	1970s	ALb	Ⅲ
89	Zhongzuo 60064	Beijing, China	1970s	ALb	Ⅲ
90	Zhongzuo 60115	Beijing, China	1970s	ALb	Ⅰ
91	Jin 2148-7	Fujian, China	1984	Mb	Ⅰ
92	Baiqimai	Gansu, China	unknow	Lab	Ⅱ
93	Longjian 196	Gansu, China	1992	M	Ⅲ
94	Longjian 294	Gansu, China	2004	M	Ⅲ
95	Pingliang 35	Gansu, China	1985	M	Ⅲ
96	Qingfeng 1	Gansu, China	1977	M	Ⅰ
97	Qingshan 843	Gansu, China	1991	M	Ⅱ
98	Xifeng 20	Gansu, China	1994	Mb	Ⅲ
99	Bawangbian	Hebei, China	unknow	Lab	Ⅲ
100	Cangmai 6001	Hebei, China	1998	M	Ⅱ
101	Cangzhouxiaomai	Hebei, China	unknow	Mab	Ⅰ
102	Gaoyou 504	Hebei, China	1997	Mb	Ⅱ
103	Han 4589	Hebei, China	1998	Mb	Ⅲ
104	Handan 6050	Hebei, China	2005	AL	Ⅲ
105	Heimangmai	Hebei, China	unknow	L	Ⅰ
106	Heng 5229	Hebei, China	2004	M	Ⅲ
107	Heng 7228	Hebei, China	2005	M	Ⅲ
108	Heng 95 guan 26	Hebei, China	2003	M	Ⅲ
109	Hengguan 35	Hebei, China	2006	M	Ⅱ
110	Hengmai 2	Hebei, China	1970s	ALb	Ⅲ
111	Hengshui 6404	Hebei, China	1987	M	Ⅲ
112	Hengyou 18	Hebei, China	2004	M	/
113	Hulutou	Hebei, China	unknow	L	Ⅰ
114	Ji 92 - 5203	Hebei, China	1982	ALb	Ⅱ
115	Jimai 1	Hebei, China	1984	Mb	Ⅰ
116	Jimai 2	Hebei, China	1972	M	Ⅱ
117	Jimai 6	Hebei, China	1976	Mb	Ⅲ
118	Jimai 10	Hebei, China	1981	M	Ⅱ
119	Jimai 18	Hebei, China	1984	M	Ⅲ
120	Jimai 22	Hebei, China	1985	M	Ⅲ
121	Jimai 26	Hebei, China	1990	Mb	Ⅲ
122	Jimai 29	Hebei, China	1988	M	Ⅰ
123	jimai 30	Hebei, China	1992	Mb	Ⅱ
124	Jimai 32	Hebei, China	1992	Mb	Ⅰ
125	Jimai 38	Hebei, China	1998	M	Ⅱ
126	Jimai 41	Hebei, China	1996	Mb	Ⅲ
127	Shi 4185	Hebei, China	1999	M	Ⅱ
128	Shijiazhuang 8	Hebei, China	2001	M	Ⅱ
129	Shijiazhuang 407	Hebei, China	1956	M	Ⅰ
130	Shimai 12	Hebei, China	2004	M	Ⅲ
131	Shimai 13	Hebei, China	2004	M	Ⅲ
132	Shite 14	Hebei, China	1952	Mb	Ⅲ
133	Silenghonghulutou	Hebei, China	unknow	Lb	Ⅰ
134	Baicaomai	Henan, China	unknow	Lab	Ⅱ
135	Bainong 3217	Henan, China	1984	Mb	Ⅱ
136	Bo'ai 7023	Henan, China	1969	M	Ⅱ
137	Luohan 2	Henan, China	2003	Mb	Ⅲ
138	Luohan 3	Henan, China	2004	M	Ⅲ
139	Luohan 6	Henan, China	2006	M	Ⅲ
140	Luohan 9	Henan, China	2009	M	Ⅰ
141	Luohan 11	Henan, China	2008	M	Ⅲ
142	Luohan 13	Henan, China	2009	M	Ⅲ
143	Luomai 8628	Henan, China	1997	ALb	Ⅱ
144	Luoyang 9048	Henan, China	1999	ALb	Ⅲ
145	Wenmai 6	Henan, China	2000	Mb	Ⅲ
146	Yanzhan 1	Henan, China	1990	Mab	Ⅱ
147	Yumai 2	Henan, China	1983	Mb	Ⅲ
148	Yumai 8	Henan, China	1985	Mb	Ⅱ
149	Yumai 13	Henan, China	1989	Mb	Ⅱ
150	Yumai 18	Henan, China	1990	Mab	Ⅱ
151	Yumai 38	Henan, China	1995	M	Ⅲ
152	Zhengzhou 24	Henan, China	1960	M	Ⅰ
153	Zhoumai 18	Henan, China	2004	M	/
154	Ziganbaimangxian	Henan, China	unknow	Lb	Ⅱ
155	Aiganzao	Jiangsu, China	1964	M	Ⅱ
156	Huaimai 18	Jiangsu, China	1999	M	Ⅲ
157	Huaishu 10	Jiangsu, China	1970	M	Ⅰ
158	Nanda 2419	Jiangsu, China	1930s	M	Ⅱ
159	Xuzhou 6	Jiangsu, China	1961	M	Ⅲ
160	Xuzhou 21	Jiangsu, China	1986	M	/
161	Ningchun 4	Ningxia, China	1981	M	Ⅰ
162	Baolin 9	Shaanxi, China	1980	M	Ⅲ
163	Baomai 5	Shaanxi, China	1991	M	Ⅱ
164	Bima 1	Shaanxi, China	1948	M	Ⅱ
165	Bima 2	Shaanxi, China	1948	M	Ⅱ
166	Bima 4	Shaanxi, China	1948	M	Ⅱ
167	Changwu 89(1)3-4	Shaanxi, China	1992	Mb	Ⅲ
168	Changwu 131	Shaanxi, China	1989	Mab	Ⅲ
169	Dali 1	Shaanxi, China	1970s	Mab	Ⅲ
170	Dali 52	Shaanxi, China	1980s	M	Ⅲ
171	Fengchan 1	Shaanxi, China	1964	M	Ⅱ
172	Fengchan 3	Shaanxi, China	1965	M	Ⅱ
173	Fuzhuang 30	Shaanxi, China	1967	M	Ⅱ
174	Jinguang	Shaanxi, China	1967	Mb	Ⅱ
175	Luonong 10	Shaanxi, China	1973	M	Ⅱ
176	Mazhamai	Shaanxi, China	unknow	L	Ⅱ
177	Qingchun 1	Shaanxi, China	1967	M	Ⅲ
178	Qingchun 2	Shaanxi, China	1966	M	Ⅲ
179	Qinmai 3	Shaanxi, China	1989	M	Ⅱ
180	Qinmai 7	Shaanxi, China	1985	M	Ⅱ
181	Shaan 229	Shaanxi, China	1993	Mb	Ⅲ
182	Shaanhan 8675	Shaanxi, China	1996	Mb	Ⅲ
183	Shaanhe 6	Shaanxi, China	1971	Mb	Ⅰ
184	Shaannong 1	Shaanxi, China	1963	M	Ⅱ
185	Shaannong 2	Shaanxi, China	1961	M	Ⅱ
186	Shaannong 7859	Shaanxi, China	1989	Mb	Ⅱ
187	Shaanyou 225	Shaanxi, China	1992	Mb	Ⅱ
188	Shaanyou 225-9	Shaanxi, China	1992	Mb	Ⅱ
189	Shaanzi 1869	Shaanxi, China	unknow	ALb	Ⅲ
190	Shuangfengshou	Shaanxi, China	1970	M	Ⅰ
191	Weimai 4	Shaanxi, China	1980	Mb	Ⅰ
192	Xi'an 8	Shaanxi, China	1989	M	Ⅰ
193	Xiaoqimai	Shaanxi, China	unknow	Lab	Ⅱ
194	Xiaoyan 22	Shaanxi, China	1998	M	Ⅱ
195	Xinong 797	Shaanxi, China	2000s	M	Ⅱ
196	Xinong 928	Shaanxi, China	2005	M	Ⅲ
197	Xinong 979	Shaanxi, China	2005	M	Ⅲ
198	Xinong 1043	Shaanxi, China	1999	M	Ⅲ
199	Xinong 6028	Shaanxi, China	1947	M	Ⅱ
200	Yanan 15	Shaanxi, China	1979	M	Ⅱ
201	Aimengniu IV	Shandong, China	1982	AL	Ⅱ
202	Baitutou	Shandong, China	unknow	L	Ⅲ
203	Changle 5	Shandong, China	1970	Mab	Ⅰ
204	Jimai 21	Shandong, China	2004	M	Ⅰ
205	Jinan 2	Shandong, China	1960	M	Ⅰ
206	Jinan 10	Shandong, China	1968	M	Ⅰ
207	Jinan 13	Shandong, China	1977	Mb	Ⅱ
208	Jining 3	Shandong, China	1969	M	Ⅲ
209	Lu21593	Shandong, China	1980s	AL	Ⅱ
210	Lude 1	Shandong, China	1990	M	Ⅲ
211	Lumai 1	Shandong, China	1983	M	Ⅰ
212	Lumai 3	Shandong, China	1983	M	Ⅲ
213	Lumai 5	Shandong, China	1984	M	Ⅱ
214	Lumai 8	Shandong, China	1985	M	Ⅱ
215	Lumai 14	Shandong, China	1992	Mab	Ⅲ
216	Lumai 15	Shandong, China	1998	Mb	Ⅰ
217	Lumai 17	Shandong, China	1990	M	Ⅲ
218	Lumai 19	Shandong, China	1993	Mb	Ⅲ
219	Lumai 21	Shandong, China	1996	M	Ⅲ
220	Lumai 23	Shandong, China	1990s	M	Ⅰ
221	Mazhamai	Shandong, China	unknow	Lb	Ⅲ
222	Shannongfu 63	Shandong, China	1990	M	Ⅲ
223	Taishan 23	Shandong, China	2004	M	Ⅱ
224	Taishan 24	Shandong, China	2005	M	Ⅱ
225	Yan 881414	Shandong, China	1980s	ALb	Ⅲ
226	Yannong 21	Shandong, China	2002	M	Ⅲ
227	Chang 4738	Shanxi, China	2006	M	Ⅰ
228	Chang 6878	Shanxi, China	2003	Mab	Ⅰ
229	Changzhi 516	Shanxi, China	1974	M	Ⅱ
230	Changzhi 620	Shanxi, China	1969	M	Ⅲ
231	Hanxuan 1	Shanxi, China	1966	M	Ⅱ
232	Hanxuan 2	Shanxi, China	1966	M	Ⅰ
233	Hanxuan 3	Shanxi, China	1968	Mb	Ⅰ
234	Hanxuan 11	Shanxi, China	1970s	ALb	Ⅰ
235	Hanxuan 12	Shanxi, China	1970s	ALb	Ⅰ
236	Hedong TX - 006	Shanxi, China	2005	M	Ⅲ
237	Hongheshang	Shanxi, China	unknow	Lab	Ⅰ
238	Jinmai 5 (Hanxuan 10)	Shanxi, China	1965	Mab	Ⅰ
239	Jinmai 13	Shanxi, China	1980	M	Ⅰ
240	Jinmai 16	Shanxi, China	1990	M	Ⅰ
241	Jinmai 17	Shanxi, China	1971	Mb	Ⅱ
242	Jinmai 33	Shanxi, China	1990	Mb	Ⅱ
243	Jinmai 39	Shanxi, China	1991	Mb	Ⅰ
244	Jinmai 44	Shanxi, China	1992	Mb	Ⅲ
245	Jinmai 47	Shanxi, China	1995	Mab	Ⅲ
246	Jinmai 50	Shanxi, China	1996	Mb	Ⅲ
247	Jinmai 51	Shanxi, China	1996	M	Ⅲ
248	Jinmai 53	Shanxi, China	1996	M	Ⅲ
249	Jinmai 54	Shanxi, China	1997	Mb	Ⅲ
250	Jinmai 57	Shanxi, China	1998	Mb	Ⅲ
251	Jinmai 68	Shanxi, China	2003	Mb	Ⅲ
252	Jinmai 72	Shanxi, China	2001	Mb	Ⅲ
253	Jinmai 79	Shanxi, China	2006	M	Ⅲ
254	Jinnong 207	Shanxi, China	2002	M	Ⅱ
255	Jintai 170	Shanxi, China	2002	M	Ⅱ
256	Linfeng 3	Shanxi, China	2000	M	Ⅲ
257	Linfeng 615	Shanxi, China	2002	M	Ⅲ
258	Linhan 6	Shanxi, China	2006	M	Ⅲ
259	Linhan 917	Shanxi, China	1991	Mb	Ⅰ
260	Linhan 935	Shanxi, China	1993	Mb	Ⅲ
261	Linhan 6105	Shanxi, China	1994	Mb	Ⅲ
262	Linkang 5108	Shanxi, China	2008	ALb	Ⅱ
263	Mingxian 169	Shanxi, China	1970s	M	Ⅲ
264	Pingyang 348	Shanxi, China	1970s	ALb	Ⅲ
265	Taiyuan 566	Shanxi, China	1950s	M	Ⅰ
266	Taiyuan 633	Shanxi, China	1982	M	Ⅲ
267	Xiaobaimai	Shanxi, China	unknow	L	Ⅱ
268	Yunhan 21 - 30	Shanxi, China	2000	M	Ⅲ
269	Yunhan 22 - 33	Shanxi, China	2005	M	Ⅱ
270	Yunhan 23 - 35	Shanxi, China	2005	M	Ⅱ
271	Yunhan 2028	Shanxi, China	unknow	ALb	Ⅲ
272	Yunhan 20410	Shanxi, China	2007	M	Ⅲ
273	Early premium	America	1950s	M	Ⅰ
274	Triumph	America	1950s	M	Ⅰ
275	Drysdale	Australia	2002	M	Ⅲ
276	Quality	Australia	1923	M	Ⅱ
277	Rees	Australia	2003	M	Ⅲ
278	Pandas	Italy	1990	Mab	Ⅰ
279	Salgemma	Italy	1990	Mb	Ⅲ
280	Lovrin 10	Rumania	1972	M	Ⅲ
281	9th - 3	CIMMITY, Mexico	2003	Alb	Ⅱ
282	9th - 4	CIMMITY, Mexico	2003	ALb	Ⅱ
283	9th - 5 - 1	CIMMITY, Mexico	2003	ALb	Ⅱ
284	9th - 7	CIMMITY, Mexico	2003	ALb	Ⅲ
285	9th - 18	CIMMITY, Mexico	2003	ALb	Ⅱ
286	9th - 24	CIMMITY, Mexico	2003	ALb	Ⅲ
287	9th - 25	CIMMITY, Mexico	2003	ALab	Ⅲ
288	9th - 26	CIMMITY, Mexico	2003	ALb	Ⅲ
289	9th - 28	CIMMITY, Mexico	2003	ALb	Ⅲ
290	9th - 38	CIMMITY, Mexico	2003	ALb	Ⅲ
291	9th - 39	CIMMITY, Mexico	2003	ALb	Ⅲ
292	9th - 41	CIMMITY, Mexico	2003	ALb	Ⅲ
293	9th - 44	CIMMITY, Mexico	2003	ALb	Ⅲ
294	9th - 46	CIMMITY, Mexico	2003	ALb	Ⅱ
295	9th - 50 -1	CIMMITY, Mexico	2003	ALb	Ⅱ
M, L and AL indicate modern varieties, landraces and advanced lines, respectively; a indicates accessions used for polymorphism detection; b indicates accessions used for functional validation of the 6-SFT-A2 markers by association analyses.
